# Supplementary material for: Integrated Antitumor Activities of Cellular Immunotherapy with CIK Lymphocytes and Interferons against KIT/PDGFRA Wild Type GIST
Source: Int J Mol Sci. 2022 Sep 8;23(18):10368. doi: 10.3390/ijms231810368 (PMC9499671; doi:10.3390/ijms231810368)
Supplement: Supplementary file 1 [file ijms-23-10368-s001.zip]

Archive with 1 entries (1 files):
- ijms-1850516-supplementary.pdf
